# Supplementary material for: Peptides Derived of Kunitz-Type Serine Protease Inhibitor as Potential Vaccine Against Experimental Schistosomiasis
Source: Front Immunol. 2019 Nov 1;10:2498. doi: 10.3389/fimmu.2019.02498 (PMC6838133; doi:10.3389/fimmu.2019.02498)
Supplement: Supplementary file 1 [file Table_1.xls]

## Sheet: Differential_expression
Supplementary Tables 1: Differential expression values for gene Smp_311670.
Smp_311670	Log2FC	adj.p-value
3hrSomule/Cercariae	7.06653	1.34061e-05
24hrSomule/Cercariae	8.93715	4.27264e-09
Adult/Cercariae	14.1134	1.33948e-20

## Sheet: counts
	adult	somule3hr_M	somule3hr_M	cerc	cerc	somule24hr_M	somule24hr_M
counts	1009	0	9	2	0	300	116
norm.counts	1890.87	0	8.87997	1.44084	0	162.745	70.0569
